# Supplementary material for: Epigenetic Findings in Twins with Esophageal Atresia
Source: Genes (Basel). 2023 Sep 20;14(9):1822. doi: 10.3390/genes14091822 (PMC10531363; doi:10.3390/genes14091822)
Supplement: Supplementary file 1 [file genes-14-01822-s001.zip]

Archive with 1 entries (1 files):
- genes-2523905-supplementary.pdf
